# Supplementary material for: Water column dynamics control nitrite-dependent anaerobic methane oxidation by Candidatus “Methylomirabilis” in stratified lake basins
Source: ISME J. 2023 Feb 20;17(5):693–702. doi: 10.1038/s41396-023-01382-4 (PMC10119105; doi:10.1038/s41396-023-01382-4)
Supplement: Supplementary file 2 — S1 [file 41396_2023_1382_MOESM2_ESM.xlsx]

## Sheet: Lake Lugano methanotroph ASVs
Amplified Sequence Variants (ASVs)	South Basin (SB, Figino)								North Basin (NB, Gandria)																	South Basin	North Basin		South Basin	North Basin			Taxonomy of methanotrop ZOTUs (SILVA v138)
ZOTU = ASV	Fi65	Fi70	Fi75	Fi80	Fi85	Fi90			Ga75	Ga80	Ga85	Ga90	Ga95	Ga105	Ga110	Ga115	Ga120	Ga125	Ga130	Ga135	Ga145	Ga155	Sum	ZOTU ID		Median ra % total sequences	Median ra % total sequences		Max ra % total sequences	Max ra % total sequences			ZOTU ID	Kingdom	Phylum	Class	Order	Family	Genus
ASV42056	0	0	0	0	0	0			0	0	0	0	0	0.00174554	0	0	0	0	0	0	0	0.00243078	0.00417632	ZOTU42056		0	0		0	0.00243078			ZOTU42056	Bacteria	Proteobacteria	Gammaproteobacteria	Methylococcales	Methylomonadaceae	Methylomonas
ASV150	0.191811	0.0565527	0.0297649	0.0155366	0.0153535	0.00585249			0	0	0.165684	0.604992	0.172631	0.144879	0.151804	0.200322	0.127865	0.0879309	0.121178	0.100941	0.102759	0.116678	2.41254	ZOTU150		0.0226507	0.124521		0.191811	0.604992			ZOTU150	Bacteria	Proteobacteria	Gammaproteobacteria	Methylococcales	Methylomonadaceae	Methyloglobulus
ASV1471	0.3073	0.404798	0.162053	0.0901125	0.0562962	0.0277993			0	0	0	0	0	0	0	0	0	0	0	0.00272814	0	0	1.05109	ZOTU1471		0.126083	0		0.404798	0.00272814			ZOTU1471	Bacteria	Proteobacteria	Gammaproteobacteria	Methylococcales	Methylomonadaceae	Crenothrix
ASV34367	0.00702974	0.00297646	0.00330721	0	0	0			0	0	0	0	0	0	0	0	0	0	0	0	0	0	0.0133134	ZOTU34367		0.00148823	0		0.00702974	0			ZOTU34367	Bacteria	Proteobacteria	Gammaproteobacteria	Methylococcales	Methylomonadaceae	Crenothrix
ASV41062	0	0.00595291	0	0	0	0			0	0	0	0	0	0	0	0	0	0	0	0	0	0	0.00595291	ZOTU41062		0	0		0.00595291	0			ZOTU41062	Bacteria	Proteobacteria	Gammaproteobacteria	Methylococcales	Methylomonadaceae	Crenothrix
ASV39075	0	0	0	0	0	0			0	0	0	0	0	0	0.00230007	0	0.00159831	0.00502462	0	0	0.00256898	0.00243078	0.0139228	ZOTU39075		0	0		0	0.00502462			ZOTU39075	Bacteria	Proteobacteria	Gammaproteobacteria	Methylococcales	Methylomonadaceae	Crenothrix
ASV10	2.3399	2.78596	3.07901	1.16525	0.565521	0.595491			0.00286172	0.00267468	0.492371	1.18387	0.880862	1.45403	1.72275	2.31235	1.95953	1.64054	1.61758	1.58232	2.83872	2.22903	30.4506	ZOTU10		1.75257	1.59995		3.07901	2.83872			ZOTU10	Bacteria	Proteobacteria	Gammaproteobacteria	Methylococcales	Methylomonadaceae	Crenothrix
ASV79	0.0572421	0.0267881	0.016536	0.00621465	0	0.00292624			0	0.00089156	0.0374427	0.215447	0.104021	0.237393	0.271408	0.432793	0.48269	0.374334	0.490348	0.409221	0.624261	0.408372	4.19833	ZOTU79		0.0113753	0.322871		0.0572421	0.624261			ZOTU79	Bacteria	Proteobacteria	Gammaproteobacteria	Methylococcales	Methylomonadaceae	Crenothrix
ASV41243	0.00100425	0	0.00330721	0	0	0			0	0	0	0	0	0	0	0	0	0	0	0	0	0	0.00431145	ZOTU41243		0	0		0.00330721	0			ZOTU41243	Bacteria	Proteobacteria	Gammaproteobacteria	Methylococcales	Methylomonadaceae	Crenothrix
ASV45676	0.00301274	0	0	0	0	0			0	0	0	0	0	0	0.00230007	0	0	0	0	0	0	0	0.00531281	ZOTU45676		0	0		0.00301274	0.00230007			ZOTU45676	Bacteria	Proteobacteria	Gammaproteobacteria	Methylococcales	Methylomonadaceae	Crenothrix
ASV14816	0	0	0.00330721	0	0	0			0	0	0.000936067	0	0	0	0	0	0	0	0	0.00272814	0	0	0.00697141	ZOTU14816		0	0		0.00330721	0.00272814			ZOTU14816	Bacteria	Proteobacteria	Gammaproteobacteria	Methylococcales	Methylomonadaceae	Crenothrix
ASV36869	0.00502124	0.00297646	0	0	0	0			0	0	0	0	0	0	0	0	0.00159831	0	0	0	0	0	0.00959601	ZOTU36869		0	0		0.00502124	0.00159831			ZOTU36869	Bacteria	Proteobacteria	Gammaproteobacteria	Methylococcales	Methylomonadaceae	Crenothrix
ASV2614	0.0763228	0.0535762	0.0132288	0.00310733	0.00511784	0.00292624			0	0	0	0	0	0.00349107	0.00230007	0.00741931	0.00639325	0	0.00563618	0	0	0	0.179519	ZOTU2614		0.00917333	0		0.0763228	0.00741931			ZOTU2614	Bacteria	Proteobacteria	Gammaproteobacteria	Methylococcales	Methylomonadaceae	Crenothrix
ASV91	1.0866	0.181564	0.277805	0.0621465	0.0460605	0.0175575			0	0	0	0	0	0	0	0	0.00159831	0	0	0	0	0	1.67333	ZOTU91		0.121855	0		1.0866	0.00159831			ZOTU91	Bacteria	Proteobacteria	Gammaproteobacteria	Methylococcales	Methylomonadaceae	Crenothrix
ASV730	0.301274	0.226211	0.102523	0.0310733	0.0179124	0.00585249			0	0	0.00187213	0.00435246	0.00221322	0.0122188	0.00920027	0.00741931	0.00639325	0.00502462	0.0112724	0.00545628	0.00513795	0.00729235	0.7627	ZOTU730		0.0667983	0.00529712		0.301274	0.0122188			ZOTU730	Bacteria	Proteobacteria	Gammaproteobacteria	Methylococcales	Methylomonadaceae	Methylobacter
ASV231	0	0	0	0	0	0			0	0	0	0	0.00221322	0.00174554	0.00460013	0	0.00159831	0	0	0	0.00256898	0.00243078	0.015157	ZOTU231		0	0		0	0.00460013			ZOTU231	Bacteria	Proteobacteria	Gammaproteobacteria	Methylococcales	Methylomonadaceae	Methylobacter
ASV111	0.016068	0.00297646	0	0	0	0.00146312			0	0	0.000936067	0.0152336	0.0132793	0.00349107	0.00920027	0.0024731	0.0127865	0.0125616	0.00563618	0.00545628	0.00513795	0.00729235	0.113992	ZOTU111		0.000731561	0.00554623		0.016068	0.0152336			ZOTU111	Bacteria	Proteobacteria	Gammaproteobacteria	Methylococcales	Methylomonadaceae	Methylobacter
ASV19	0.666821	0.238116	0.0396865	0.0279659	0	0.00585249			0.00286172	0.00267468	0.484883	1.66046	1.1553	1.72633	1.50424	2.21838	1.82208	1.57773	1.61195	1.49775	2.01665	1.72829	19.988	ZOTU19		0.0338262	1.59484		0.666821	2.21838			ZOTU19	Bacteria	Proteobacteria	Gammaproteobacteria	Methylococcales	Methylomonadaceae	Methylobacter
ASV63	0.0281189	0.00892937	0	0	0	0			0	0	0.000936067	0.00870492	0.00221322	0.00349107	0.00920027	0.0123655	0.00799156	0.0100492	0.0197266	0.0163688	0.0411036	0.00486157	0.174061	ZOTU63		0	0.00834824		0.0281189	0.0411036			ZOTU63	Bacteria	Proteobacteria	Gammaproteobacteria	Methylococcales	Methylomonadaceae	Methylobacter
ASV42	1.38988	1.04474	0.658134	0.273445	0.102357	0.131681			0	0	0.0814378	0.800853	0.2678	0.485259	0.522115	0.625696	0.616949	0.550196	0.603072	0.5429	0.840055	0.704927	10.2415	ZOTU42		0.465789	0.546548		1.38988	0.840055			ZOTU42	Bacteria	Proteobacteria	Gammaproteobacteria	Methylococcales	Methylomonadaceae	Methylobacter
ASV5	19.9795	14.4805	7.35853	4.77907	2.60498	2.44488			0.0572344	0.0187228	0.832163	1.33838	1.1885	1.51513	1.43754	1.38741	1.24189	1.23606	1.12442	0.982131	1.17916	0.935852	66.122	ZOTU5		6.0688	1.18383		7.35853	1.51513			ZOTU5	Bacteria	Proteobacteria	Gammaproteobacteria	Methylococcales	Methylomonadaceae	Methylobacter
ASV18	5.65994	3.97655	1.33611	0.556212	0.250774	0.218005			0.0114469	0.0044578	0.283628	0.69857	0.72815	0.647594	0.611818	0.732039	0.660103	0.633102	0.60589	0.471968	0.634537	0.478864	19.1998	ZOTU18		0.946161	0.62246		5.65994	0.732039			ZOTU18	Bacteria	Proteobacteria	Gammaproteobacteria	Methylococcales	Methylomonadaceae	Methylobacter
ASV6006	0.020085	0	0	0	0	0			0	0	0	0	0	0	0	0	0	0	0	0	0	0	0.020085	ZOTU6006		0	0		0.020085	0			ZOTU6006	Bacteria	Proteobacteria	Gammaproteobacteria	Methylococcales	Methylomonadaceae	Methylobacter
ASV22426	0	0.00297646	0	0	0	0			0	0	0	0	0	0	0	0	0	0	0	0	0	0	0.00297646	ZOTU22426		0	0		0.00297646	0			ZOTU22426	Bacteria	Proteobacteria	Gammaproteobacteria	Methylococcales	Methylomonadaceae	Crenothrix
ASV7536	0.00803398	0	0	0	0.00255892	0			0	0	0	0	0	0	0	0	0	0	0	0	0	0	0.0105929	ZOTU7536		0	0		0.00803398	0			ZOTU7536	Bacteria	Proteobacteria	Gammaproteobacteria	Methylococcales	Methylomonadaceae	Crenothrix
ASV35566	0.0110467	0.0119058	0	0	0	0			0	0	0	0	0	0	0	0	0	0	0	0	0	0	0.0229526	ZOTU35566		0	0		0.0119058	0			ZOTU35566	Bacteria	Proteobacteria	Gammaproteobacteria	Methylococcales	Methylomonadaceae	Crenothrix
ASV4996	0	0	0	0	0	0			0	0	0	0	0	0	0	0	0	0	0	0.00272814	0	0	0.00272814	ZOTU4996		0	0		0	0.00272814			ZOTU4996	Bacteria	Proteobacteria	Gammaproteobacteria	Methylococcales	Methylomonadaceae	Crenothrix
ASV16229	0	0.00297646	0	0	0	0			0	0	0	0	0	0	0	0	0	0	0	0	0	0	0.00297646	ZOTU16229		0	0		0.00297646	0			ZOTU16229	Bacteria	Proteobacteria	Gammaproteobacteria	Methylococcales	Methylomonadaceae	Crenothrix
ASV5956	0	0	0	0	0	0			0	0	0	0.00217623	0	0	0	0	0	0	0	0	0	0	0.00217623	ZOTU5956		0	0		0	0.00217623			ZOTU5956	Bacteria	Proteobacteria	Gammaproteobacteria	Methylococcales	Methylococcaceae	Methyloparacoccus
ASV36051	0.00301274	0	0	0	0	0			0	0	0	0	0	0	0	0	0	0	0	0	0	0	0.00301274	ZOTU36051		0	0		0.00301274	0			ZOTU36051	Bacteria	Proteobacteria	Gammaproteobacteria	Methylococcales	Methylococcaceae	Methyloparacoccus
ASV38247	0.0020085	0	0.00330721	0	0	0			0	0	0	0	0	0	0	0	0	0	0	0	0	0	0.0053157	ZOTU38247		0	0		0.00330721	0			ZOTU38247	Bacteria	Proteobacteria	Gammaproteobacteria	Methylococcales	Methylococcaceae	Methyloparacoccus
ASV9	0	0	0	0	0	0			0	0.0044578	0.936067	0.977128	6.68614	4.68327	2.89808	2.20106	1.92437	1.46719	1.52459	1.12399	0.256898	0.483726	25.167	ZOTU9		0	1.29559		0	6.68614			ZOTU9	Bacteria	Methylomirabilota	Methylomirabilia	Methylomirabilales	Methylomirabilaceae	Candidatus_Methylomirabilis
ASV7279	0	0	0	0	0	0			0	0	0	0	0	0	0	0	0	0	0	0	0.00256898	0	0.00256898	ZOTU7279		0	0		0	0.00256898			ZOTU7279	Bacteria	Methylomirabilota	Methylomirabilia	Methylomirabilales	Methylomirabilaceae	Candidatus_Methylomirabilis
ASV6490	0.0020085	0.00297646	0	0	0	0			0	0	0	0	0	0	0	0	0	0.00251231	0	0	0.0102759	0.00243078	0.020204	ZOTU6490		0	0		0.00297646	0.0102759			ZOTU6490	Bacteria	Proteobacteria	Alphaproteobacteria	Rhizobiales	Beijerinckiaceae	Methylobacterium-Methylorubrum
ASV50797	0	0	0.00330721	0	0	0			0	0	0	0	0	0	0	0	0	0	0	0	0	0	0.00330721	ZOTU50797		0	0		0.00330721	0			ZOTU50797	Bacteria	Proteobacteria	Alphaproteobacteria	Rhizobiales	Beijerinckiaceae	Methylobacterium-Methylorubrum
ASV5255	0	0	0.00992162	0	0	0			0	0.00089156	0	0	0	0	0	0	0	0	0	0.0109126	0	0	0.0217257	ZOTU5255		0	0		0.00992162	0.0109126			ZOTU5255	Bacteria	Proteobacteria	Alphaproteobacteria	Rhizobiales	Beijerinckiaceae	Methylobacterium-Methylorubrum
ASV9118	0.00702974	0.00297646	0	0	0	0			0.00286172	0	0	0	0	0	0	0	0	0	0	0	0	0	0.0128679	ZOTU9118		0	0		0.00702974	0.00286172			ZOTU9118	Bacteria	Proteobacteria	Alphaproteobacteria	Rhizobiales	Beijerinckiaceae	Methylobacterium-Methylorubrum
ASV15224	0	0.00892937	0	0	0	0			0	0	0	0	0	0	0	0	0	0	0	0.00272814	0.00256898	0	0.0142265	ZOTU15224		0	0		0.00892937	0.00272814			ZOTU15224	Bacteria	Proteobacteria	Alphaproteobacteria	Rhizobiales	Beijerinckiaceae	Methylobacterium-Methylorubrum
ASV7769	0	0	0	0	0	0			0.00286172	0	0	0	0	0	0	0	0	0	0	0	0	0	0.00286172	ZOTU7769		0	0		0	0.00286172			ZOTU7769	Bacteria	Proteobacteria	Alphaproteobacteria	Rhizobiales	Beijerinckiaceae	Methylobacterium-Methylorubrum
ASV19475	0	0	0.00330721	0	0	0			0	0	0	0	0	0	0	0	0	0	0	0	0	0	0.00330721	ZOTU19475		0	0		0.00330721	0			ZOTU19475	Bacteria	Proteobacteria	Alphaproteobacteria	Rhizobiales	Beijerinckiaceae	Methylobacterium-Methylorubrum
ASV13736	0	0	0	0	0	0			0	0	0	0	0	0	0	0	0	0	0	0	0.00256898	0	0.00256898	ZOTU13736		0	0		0	0.00256898			ZOTU13736	Bacteria	Proteobacteria	Alphaproteobacteria	Rhizobiales	Beijerinckiaceae	Methylocystis
All known methanotroph ASVs	Fi65	Fi70	Fi75	Fi80	Fi85	Fi90			Ga75	Ga80	Ga85	Ga90	Ga95	Ga105	Ga110	Ga115	Ga120	Ga125	Ga130	Ga135	Ga145	Ga155					Abundance classification		Figino	Gandria
Ca.Methylomirabilis (% of total sequences)	0	0	0	0	0	0			0	0.0044578	0.936067	0.977128	6.68614	4.68327	2.89808	2.20106	1.92437	1.46719	1.52459	1.12399	0.259467	0.483726					Highly abundant ZOTUs	>1%	5	4
Crenothrix (% of total sequences)	3.90251	3.48245	3.55855	1.32683	0.675555	0.6467			0.00286172	0.00356624	0.53075	1.39932	0.984884	1.69492	2.00106	2.75257	2.45341	2.0199	2.11357	1.99973	3.46555	2.63983					intermediate	<1-0.01	4	4
Methylobacter (% of total sequences)	28.0617	19.978	9.49499	5.66776	2.97602	2.80773			0.071543	0.0258552	1.68586	4.52656	3.35967	4.39526	4.10792	4.98578	4.36979	4.02472	3.98196	3.52203	4.72435	3.86981					low abundant taxa	<= 0.01	23	21
Others	0.205871	0.0714349	0.0496081	0.0155366	0.0153535	0.00585249			0.00572344	0.00089156	0.165684	0.607169	0.172631	0.146625	0.151804	0.200322	0.127865	0.0904432	0.121178	0.114582	0.118173	0.121539
Sum	32.1701	23.5319	13.1032	7.01013	3.66693	3.46028			0.0801282	0.0347708	3.31836	7.51017	11.2033	10.9201	9.15887	10.1397	8.87543	7.60225	7.7413	6.76033	8.56754	7.1149						Sum of present taxa	32	29
Top 7 methanotroph ASVs							Average																Average
Crenothrix (ASV10, ASV91)	3.42649	2.96753	3.35681	1.22739	0.611582	0.613048			0.00286172	0.00267468	0.492371	1.18387	0.880862	1.45403	1.72275	2.31235	1.96113	1.64054	1.61758	1.58232	2.83872	2.22903					Repartition
% of all known methanotrophs	10.6512	12.6107	25.6184	17.5089	16.6783	17.7167	16.7973		3.57143	7.69231	14.8378	15.7635	7.8625	13.3152	18.8096	22.8049	22.0962	21.5796	20.8955	23.406	33.1334	31.329	25.4066				Gandria alone	9
																											Figino alone	12
Methylobacter (ASV19, ASV42, ASV5, ASV18)	27.6962	19.7399	9.39247	5.63669	2.95811	2.80042			0.071543	0.0258552	1.68211	4.49827	3.33975	4.37431	4.07572	4.96352	4.34102	3.99709	3.94533	3.49475	4.6704	3.84793					Shared taxa	20
% of all known methanotrophs	86.0929	83.8857	71.681	80.4078	80.6699	80.9302	80.6112		89.2857	74.359	50.6911	59.8957	29.8104	40.0575	44.5003	48.9512	48.9105	52.5777	50.9647	51.6949	54.5127	54.0827	52.1239
Ca.Methylomirabilis (ASV9)	0	0	0	0	0	0			0	0.0044578	0.936067	0.977128	6.68614	4.68327	2.89808	2.20106	1.92437	1.46719	1.52459	1.12399	0.256898	0.483726
% of all known methanotrophs	0	0	0	0	0	0	0		0	12.8205	28.2087	13.0107	59.68	42.8868	31.6424	21.7073	21.682	19.2994	19.6942	16.6263	2.9985	6.79877	14.5165
Top 7 ASVs % all methanotrophs	96.7441	96.4963	97.2993	97.9167	97.3482	98.6469	97.4086		92.8571	94.8718	93.7377	88.67	97.3528	96.2596	94.9523	93.4634	92.6886	93.4567	91.5544	91.7272	90.6447	92.2105	92.047
Sum % of top 7 ASVs in total sequences	31.1226	22.7074	12.7493	6.86409	3.56969	3.41346			0.0744048	0.0329877	3.11055	6.65927	10.9068	10.5116	8.69655	9.47694	8.22651	7.10481	7.0875	6.20106	7.76602	6.56068
Other methanotrophs % all methanotrophs	3.25592	3.50367	2.70066	2.08333	2.65178	1.35307			7.14286	5.12821	6.26234	11.33	2.64718	3.74041	5.04771	6.53659	7.31136	6.54329	8.44558	8.2728	9.35532	7.78955

## Sheet: 16S sequences of methanotrops
ZOTU Ids	Sequences
ZOTU42056	TACGGAGGGTGCAAGCGTTAATCGGAATTACTGGGCGTAAAGCGTGCGTAGGCGGTTATTTAAGTCAGATGTGAAAGCCCCGGGCTTAACCTGGGAACTGCATTTGATACTGGATGACTAGAGTTGAGTAGAGGAGAGTGGAATTTCAGGTGTAGCGGTGAAATGCGTAGAGATCTGAAGGAACACCAGTGGCGAAGGCGGCTCTCTGGACTCAAACTGACGCTGAGGTACGAAAGCGTGGGTAGCAAACAGGATTAGATACCCTGGTAGTCCACGCCGTAAACGATGTCAACTAACCGTTGGGCGCTTTAAGTGCTTAGTGGTGGAGCTAACGTATTAAGTTGACCGCCTGGGGAGTACGGCCGCAAGGCTA
ZOTU150	TACGGAGGGTGCAAGCGTTAATCGGAATTACTGGGCGTAAAGCGTGCGTAGGCGGCTCGCTAAGCCAGATGTGAAAGCCCCGGGCTCAACCTGGGAACTGCATTTGGAACTGGCGAGCTAGAGTTAGGTAGAGGAGAGTGGAATTTCAGGTGTAGCGGTGAAATGCGTAGATATCTGAAGGAACACCAGTGGCGAAGGCGGCTCTCTGGACCCAAACTGACGCTGAGGCACGAAAGCGTGGGTAGCAAACAGGATTAGATACCCTGGTAGTCCACGCCGTAAACGATGTCAACTAGCCGTTGGTCCTTTATACAGGATTAGTGGCGCAGCTAACGCATTAAGTTGACCGCCTGGGGAGTACGGCCGCAAGGTTA
ZOTU1471	TACGGAGGGTGCGAGCGTTAATCGGAATTACTGGGCGTAAAGCGTGCGTAGGCGGTTAGTTAAGTCAGATGTGAAAGCCCCGGGCTTAACCTGGGAACTGCATTTGATACTGGCTAACTAGAGTTTAAGAGAGGGGAGTGGAATTTCAGGTGTAGCGGTGAAATGCGTAGAGATCTGAAGGAACACCAGTGGCGAAGGCGACTCCCTGGCTTAAAACTGACGCTGAGGTACGAAAGCGTGGGTAGCAAACAGGATTAGATACCCTGGTAGTCCACGCCGTAAACGATGTCAACTAGCCGTTGGGTCTATTTATAGACTTAGTGGCGCAGCTAACGCATTAAGTTGACCGCCTGGGGAGTACGGCCGCAAGGTTA
ZOTU34367	TACGGAGGGTGCGAGCGTTAATCGGAATTACTGGGCGTAAAGCGTACGTAGGCGGTTCGTTAAGTCAGATGTGAAAGCCCTGGGCTTAACCTGGGAACTGCATTTGAAACTGGCGAACTAGAGTTGAGTAGAGGTAAGTGGAATTTCAGGTGTAGCGGTGAAATGCGTAGATATCTGAAGGAACACCAGTGGCGAAGGCGACTTACTGGACTCAAACTGACGCTGAGGTACGAAAGCGTGGGTAGCAAACAGGATTAGATACCCTGGTAGTCCACGCCGTAAACGATGTCAACTAGCCGTTGGGTCTCTTAGAGACATAGTGGCGCAGCTAACGCATTAAGTTGACCGCCTGGGGAGTACGGCCGCAAGGTTA
ZOTU41062	TACGGAGGGTGCGAGCGTTAATCGGAATTACTGGGCGTAAAGCGTACGTAGGCGGTTCGTTAAGTCAGATGTGAAAGCCCTGGGCTTAACCTGGGAACTGCATTTGAAACTGGCGAACTAGAGTTGAGTAGAGGTAAGTGGAATTTCAGGTGTAGCGGTGAAATGCGTAGATATCTGAAGGAACACCAGTGGCGAAGGCGACTTACTGGACTCAAACTGACGCTGAGGTACGAAAGCGTGGGTAGCAAACAGGATTAGATACCCTGGTAGTCCACGCCGTAAACGATGTCAACTAGCCGTTGGGTCTTTTTAAGACATAGTGGCGCAGCTAACGCATTAAGTTGACCGCCTGGGGAGTACGGCCGCAAGGTTA
ZOTU39075	TACGGAGGGTGCAAGCGTTAATCGGAATTACTGGGCGTAAAGCGTGCGTAGGCGGCTCGTTAAGTCAGATGTGAAAGCCCCGGGCTCAACCTGGGAACGGCATTTGAAACTGGTGAGCTAGAGTTGAGTAGAGGTAAGTGGAATTTCAGGTGTAGCGGTGAAATGCGTAGATATCTGAAGGAACACCAGTGGCGAAGGCGACTTACTGGACTCAAACTGACGCTGAGGTACGAAAGCGTGGGTAGCAAACAGGATTAGATACCCTGGTAGTCCACGCTGTAAACGATGTCAACTAGCCGTTGGTTCTATATACAGAATTAGTGGCGCAGCTAACGCATTAAGTTGACCGCCTGGGGAGTACGGCCGCAAGGTTA
ZOTU10	TACGGAGGGTGCGAGCGTTAATCGGAATTACTGGGCGTAAAGAGTGCGTAGGCGGCTCGTTAAGTCAGATGTGAAAGCCCTGGGCTCAACCTGGGAACTGCATTTGAAACTGGCGAGCTAGAGTTGAGTAGAGGTAAGTGGAATTTCAGGTGTAGCGGTGAAATGCGTAGATATCTGAAGGAACACCAGTGGCGAAGGCGACTTACTGGACTCAAACTGACGCTGAGGTACGAAAGCGTGGGTAGCAAACAGGATTAGATACCCTGGTAGTCCACGCCGTAAACGATGTCAACTAGCCGTTGGTCCTATATACAGGATTAGTGGCGCAGCTAACGCATTAAGTTGACCGCCTGGGGAGTACGGCCGCAAGGTTA
ZOTU79	TACGGAGGGTGCAAGCGTTAATCGGAATTACTGGGCGTAAAGAGTGCGTAGGCGGCTCGTTAAGTCAGATGTGAAAGCCCTGGGCTCAACCTGGGAACTGCATTTGAAACTGGCGAGCTAGAGTTGAGTAGAGGTAAGTGGAATTTCAGGTGTAGCGGTGAAATGCGTAGATATCTGAAGGAACACCAGTGGCGAAGGCGACTTACTGGACTCAAACTGACGCTGAGGTACGAAAGCGTGGGTAGCAAACAGGATTAGATACCCTGGTAGTCCACGCCGTAAACGATGTCAACTAGCCGTTGGTTCTATATACAGAATTAGTGGCGCAGCTAACGCATTAAGTTGACCGCCTGGGGAGTACGGCCGCAAGGTTA
ZOTU41243	TACGGAGGGTGCAAGCGTTAATCGGAATTACTGGGCGTAAAGCGTGCGTAGGCGGCTCGTTAAGTCAGATGTGAAAGCCCTGGGCTCAACCTGGGAACTGCATTTGAAACTGGCGAGCTAGAGTTGAGTAGAGGTAAGTGGAATTTCAGGTGTAGCGGTGAAATGCGTAGATATCTGAAGGAACACCAGTGGCGAAGGCGACTTACTGGACTCAAACTGACGCTGAGGTACGAAAGCGTGGGTAGCAAACAGGATTAGATACCCTGGTAGTCCACGCTGTAAACGATGTCAACTAGCCGTTGGGTCTCCTTGGAGACATAGTGGCGCAGCTAACGCATTAAGTTGACCGCCTGGGGAGTACGGCCGCAAGGTTA
ZOTU45676	TACGGAGGGTGCAAGCGTTAATCGGAATTACTGGGCGTAAAGCGTGCGTAGGCGGCTCGTTAAGTCAGATGTGAAAGCCCTGGGCTCAACCTGGGAACTGCATTTGAAACTGGCGAGCTAGAGTTGAGTAGAGGTAAGTGGAATTTCAGGTGTAGCGGTGAAATGCGTAGATATCTGAAGGAACACCAGTGGCGAAGGCGACTTACTGGACTCAAACTGACGCTGAGGTACGAAAGCGTGGGTAGCAAACAGGATTAGATACCCTGGTAGTCCACGCTGTAAACGATGTCAACTAGCCGTTGGGTCTCTTTGAGACATAGTGGCGCAGCTAACGCATTAAGTTGACCGCCTGGGGAGTACGGCCGCAAGGTTA
ZOTU14816	TACGGAGGGTGCAAGCGTTAATCGGAATTACTGGGCGTAAAGCGTGCGTAGGCGGCTTGTTAAGTCAGATGTGAAAGCCCTGGGCTCAACCTGGGAACTGCATTTGAAACTGGCGAGCTCGAGTTGAGTAGAGGTAAGTGGAATTTCAGGTGTAGCGGTGAAATGCGTAGATATCTGAAGGAACACCAGTGGCGAAGGCGACTTACTGGACTCAAACTGACGCTGAGGTACGAAAGCGTGGGTAGCAAACAGGATTAGATACCCTGGTAGTCCACGCTGTAAACGATGTCAACTAGCCGTTGGTCCTCTATACAGGATTAGTGGCGCAGCTAACGCATTAAGTTGACCGCCTGGGGAGTACGGCCGCAAGGTTA
ZOTU36869	TACGGAGGGTGCAAGCGTTAATCGGAATTACTGGGCGTAAAGCGTGCGTAGGCGGCTCGTTAAGTCAGATGTGAAAGCCCTGGGCTCAACCTGGGAACTGCATTTGAAACTGGCGAGCTAGAGTTGAGTAGAGGTAAGTGGAATTTCAGGTGTAGCGGTGAAATGCGTAGATATCTGAAGGAACACCAGTGGCGAAGGCGACTTACTGGACTCAAACTGACGCTGAGGTACGAAAGCGTGGGTAGCAAACAGGATTAGATACCCTGGTAGTCCACGCTGTAAACGATGTCAACTAGCCGTTGGTCCTATTTACAGGATTAGTGGCGCAGCTAACGCATTAAGTTGACCGCCTGGGGAGTACGGCCGCAAGGTTA
ZOTU2614	TACGGAGGGTGCAAGCGTTAATCGGAATTACTGGGCGTAAAGCGTGCGTAGGCGGCTCGTTAAGTCAGATGTGAAAGCCCCGGGCTCAACCTGGGAACTGCATTTGAAACTGGTGAGCTAGAGTTGAGTAGAGGTAAGTGGAATTTCAGGTGTAGCGGTGAAATGCGTAGATATCTGAAGGAACACCAGTGGCGAAGGCGACTTACTGGACTCAAACTGACGCTGAGGTACGAAAGCGTGGGTAGCAAACAGGATTAGATACCCTGGTAGTCCACGCCGTAAACGATGTCAACTAGCCGTTGGTCCTATTTACAGGATTAGTGGCGCAGCTAACGCATTAAGTTGACCGCCTGGGGAGTACGGCCGCAAGGTTA
ZOTU91	TACGGAGGGTGCAAGCGTTAATCGGAATTACTGGGCGTAAAGCGTGCGTAGGCGGCTTGTTAAGTCAGATGTGAAAGCCCCGGGCTTAACCTGGGAACTGCATTTGAAACTGGTAGGCTAGAGTTGAGTAGAGGGGAGTGGAATTTCAGGTGTAGCGGTGAAATGCGTAGATATCTGAAGGAACACCAGTGGCGAAGGCGACTCCCTGGACTCAAACTGACGCTGAGGTACGAAAGCGTGGGTAGCAAACAGGATTAGATACCCTGGTAGTCCACGCCGTAAACGATGTCAACTAGCCGTTGGTCCTCTAAGTAGGATTAGTGGCGCAGCTAACGCATTAAGTTGACCGCCTGGGGAGTACGGCCGCAAGGTTA
ZOTU730	TACGGAGGGTGCAAGCGTTAATCGGAATTACTGGGCGTAAAGCGTGCGTAGGTGGTTCGTTAAGTCAGATGTGAAAGCCCTGGGCTCAACCTGGGAACGGCATTTGAAACTGGCGGACTAGAGTTTAGTAGAGGGGAGTGGAATTTCAGGTGTAGCGGTGAAATGCGTAGATATCTGAAGGAACACCAGTGGCGAAGGCGACTCCCTGGACTAGAACTGACGCTGAGGTACGAAAGCGTGGGTAGCAAACAGGATTAGATACCCTGGTAGTCCACGCCGTAAACGATGTCAACTAGCCGTTGGTCCTATTAACAGGATTAGTGGCGCAGCTAACGCATTAAGTTGACCGCCTGGGGAGTACGGCCGCAAGGTTA
ZOTU231	TACGGAGGGTGCGAGCGTTAATCGGAATTACTGGGCGTAAAGCGTGCGTAGGTGGTTCGTTAAGTCAGATGTGAAAGCCCTGGGCTCAACCTGGGAACGGCATTTGAAACTGGCGGACTAGAGTTTAGTAGAGGGGAGTGGAATTTCAGGTGTAGCGGTGAAATGCGTAGATATCTGAAGGAACACCAGTGGCGAAGGCGACTCCCTGGACTAGAACTGACGCTGAGGTACGAAAGCGTGGGTAGCAAACAGGATTAGATACCCTGGTAGTCCACGCCGTAAACGATGTCAACTAGCCGTTGGACCTATTTACAGGATTAGTGGCGCAGCTAACGCATTAAGTTGACCGCCTGGGGAGTACGGCCGCAAGGTTA
ZOTU111	TACGGAGGGTGCAAGCGTTAATCGGAATTACTGGGCGTAAAGCGTGCGTAGGCGGTTCGTTAAGTCAGATGTGAAAGCCCTGGGCTCAACCTGGGAACGGCATTTGAAACTGGCGGACTAGAGTTTAGTAGAGGGGAGTGGAATTTCAGGTGTAGCGGTGAAATGCGTAGATATCTGAAGGAACACCAGTGGCGAAGGCGACTCCCTGGACTAGAACTGACGCTGAGGTACGAAAGCGTGGGTAGCAAACAGGATTAGATACCCTGGTAGTCCACGCCGTAAACGATGTCAACTAGCCGTTGGTCCTATTTACAGGATTAGTGGCGCAGCTAACGCATTAAGTTGACCGCCTGGGGAGTACGGCCGCAAGGTTA
ZOTU19	TACGGAGGGTGCGAGCGTTAATCGGAATTACTGGGCGTAAAGCGTGCGTAGGCGGTTCGTTAAGTCAGATGTGAAAGCCCTGGGCTCAACCTGGGAACGGCATTTGAAACTGGCGGACTAGAGTTTAGTAGAGGGGAGTGGAATTTCAGGTGTAGCGGTGAAATGCGTAGATATCTGAAGGAACACCAGTGGCGAAGGCGACTCCCTGGACTAGAACTGACGCTGAGGTACGAAAGCGTGGGTAGCAAACAGGATTAGATACCCTGGTAGTCCACGCCGTAAACGATGTCAACTAGCCGTTGGTCCTATTTACAGGATTAGTGGCGCAGCTAACGCATTAAGTTGACCGCCTGGGGAGTACGGCCGCAAGGTTA
ZOTU63	TACGGAGGGTGCGAGCGTTAATCGGAATTACTGGGCGTAAAGCGTGCGTAGGTGGTTCGTTAAGTCAGATGTGAAAGCCCTGGGCTCAACCTGGGAACGGCATTTGAAACTGGCGGACTAGAGTTTAGTAGAGGGGAGTGGAATTTCAGGTGTAGCGGTGAAATGCGTAGATATCTGAAGGAACACCAGTGGCGAAGGCGACTCCCTGGACTAGAACTGACGCTGAGGTACGAAAGCGTGGGTAGCAAACAGGATTAGATACCCTGGTAGTCCACGCCGTAAACGATGTCAACTAGCCGTTGGTCCTATTTACAGGATTAGTGGCGCAGCTAACGCATTAAGTTGACCGCCTGGGGAGTACGGCCGCAAGGTTA
ZOTU42	TACGGAGGGTGCGAGCGTTAATCGGAATTACTGGGCGTAAAGCGTGCGTAGGTGGTCCGTTAAGTCAGATGTGAAAGCCCTGGGCTCAACCTGGGAACTGCATTTGAAACTGGCGGACTAGAGTTTAGTAGAGGGGAGTGGAATTTCAGGTGTAGCGGTGAAATGCGTAGATATCTGAAGGAACACCAGTGGCGAAGGCGACTCCCTGGACTAAAACTGACGCTGAGGTACGAAAGCGTGGGTAGCAAACAGGATTAGATACCCTGGTAGTCCACGCCGTAAACGATGTCGACTAGCCGTTGGTCCTATTTACAGGATTAGTGGCGCAGCTAACGCATTAAGTCGACCGCCTGGGGAGTACGGCCGCAAGGTTA
ZOTU5	TACGGAGGGTGCGAGCGTTAATCGGAATTACTGGGCGTAAAGCGTGCGTAGGCGGTTCGTTAAGTCAGATGTGAAAGCCCTGGGCTCAACCTGGGAACTGCATTTGAAACTGGCGGACTAGAGTTTAGTAGAGGGGAGTGGAATTTCAGGTGTAGCGGTGAAATGCGTAGATATCTGAAGGAACACCAGTGGCGAAGGCGACTCCCTGGACTAGAACTGACGCTGAGGTACGAAAGCGTGGGTAGCAAACAGGATTAGATACCCTGGTAGTCCACGCCGTAAACGATGTCGACTAGCCGTTGGTCCTATTTACAGGATTAGTGGCGCAGCTAACGCATTAAGTCGACCGCCTGGGGAGTACGGCCGCAAGGTTA
ZOTU18	TACGGAGGGTGCGAGCGTTAATCGGAATTACTGGGCGTAAAGCGTGCGTAGGCGGTTCGTTAAGTCAGATGTGAAAGCCCTGGGCTCAACCTGGGAACTGCATTTGAAACTGGCGGACTAGAGTTTAGTAGAGGGGAGTGGAATTTCAGGTGTAGCGGTGAAATGCGTAGATATCTGAAGGAACACCAGTGGCGAAGGCGACTCCCTGGACTAGAACTGACGCTGAGGTACGAAAGCGTGGGTAGCAAACAGGATTAGATACCCTGGTAGTCCACGCCGTAAACGATGTCGACTAGCCGTTGGCCCTATTTACAGGGTTAGTGGCGCAGCTAACGCATTAAGTCGACCGCCTGGGGAGTACGGCCGCAAGGTTA
ZOTU6006	TACGGAGGGTGCAAGCGTTAATCGGAATTACTGGGCGTAAAGCGTGCGTAGGCGGTTCGTTAAGTCAGATGTGAAAGCCCCGGGCTCAACCTGGGAACTGCATTTGAAACTGGCGAACTAGAGTTTAGTAGAGGGGAGTGGAATTTCAGGTGTAGCGGTGAAATGCGTAGATATCTGAAGGAACACCAGTGGCGAAGGCGACTCCCTGGACTAAAACTGACGCTGAGGTACGAAAGCGTGGGTAGCAAACAGGATTAGATACCCTGGTAGTCCACGCCGTAAACGATGTCAACTAGCCGTTGGTCCTCTATGTAGGATTAGTGGCGCAGCTAACGCATTAAGTTGACCGCCTGGGGAGTACGGCCGCAAGGTTA
ZOTU22426	TACGGAGGGTGCGAGCGTTAATCGGAATTACTGGGCGTAAAGCGTGCGTAGGCGGTTCGTTAAGTCAGATGTGAAAGCCCCGGGCTTAACCTGGGAACTGCATTTGAAACTGGCGAACTAGAGTTGAGTAGAGGGGAGTGGAATTTCAGGTGTAGCGGTGAAATGCGTAGATATCTGAAGGAACACCAGTGGCGAAGGCGACTCCCTGGACTCAAACTGACGCTGAGGTACGAAAGCGTGGGTAGCAAACAGGATTAGATACCCTGGTAGTCCACGCCGTAAACGATGTCAACTAGCCGTTGGTCCTATTTACAGGATTAGTGGCGCAGCTAACGCATTAAGTTGACCGCCTGGGGAGTACGGCCGCAAGGTTA
ZOTU7536	TACGGAGGGTGCGAGCGTTAATCGGAATTACTGGGCGTAAAGCGTGCGTAGGCGGTTCGTTAAGTCAGATGTGAAAGCCCTGGGCTCAACCTGGGAACTGCATTTGAAACTGGCGAACTAGAGTTGAGTAGAGGGGAGTGGAATTTCAGGTGTAGCGGTGAAATGCGTAGATATCTGAAGGAACACCAGTGGCGAAGGCGACTCCCTGGACTCAAACTGACGCTGAGGTACGAAAGCGTGGGTAGCAAACAGGATTAGATACCCTGGTAGTCCACGCCGTAAACGATGTCAACTAGCCGTTGGTCCTATTTACAGGATTAGTGGCGCAGCTAACGCATTAAGTTGACCGCCTGGGGAGTACGGCCGCAAGGTTA
ZOTU35566	TACGGAGGGTGCAAGCGTTAATCGGAATTACTGGGCGTAAAGCGTGCGTAGGCGGCTCGTTAAGTCAGATGTGAAAGCCCTGGGCTCAACCTGGGAACTGCATTTGAAACTGGCGAGCTAGAGTTGAGTAGAGGGGAGTGGAATTTCAGGTGTAGCGGTGAAATGCGTAGATATCTGAAGGAACACCAGTGGCGAAGGCGACTCCCTGGACTCAAACTGACGCTGAGGTACGAAAGCGTGGGTAGCAAACAGGATTAGATACCCTGGTAGTCCACGCCGTAAACGATGTCAACTAGCCGTTGGTCCTATTTACAGGATTAGTGGCGCAGCTAACGCATTAAGTTGACCGCCTGGGGAGTACGGCCGCAAGGTTA
ZOTU4996	TACGGAGGGTGCGAGCGTTAATCGGAATTACTGGGCGTAAAGCGTGCGTAGGCGGCTCGTTAAGTCAGATGTGAAAGCCCTGGGCTCAACCTGGGAACTGCATTTGAAACTGGCGAGCTAGAGTTGAGTAGAGGGGAGTGGAATTTCAGGTGTAGCGGTGAAATGCGTAGATATCTGAAGGAACACCAGTGGCGAAGGCGACTCCCTGGACTCAAACTGACGCTGAGGTACGAAAGCGTGGGTAGCAAACAGGATTAGATACCCTGGTAGTCCACGCTGTAAACGATGTCAACTAGCCGTTGGTCCTATTTACAGGATTAGTGGCGCAGCTAACGCATTAAGTTGACCGCCTGGGGAGTACGGCCGCAAGGTTA
ZOTU16229	TACGGAGGGTGCGAGCGTTAATCGGAATTACTGGGCGTAAAGCGTGCGTAGGCGGCTCGTTAAGTCAGATGTGAAAGCCCTGGGCTCAACCTGGGAACGGCATTTGAAACTGGCGAGCTAGAGTTGAGTAGAGGGGAGTGGAATTTCAGGTGTAGCGGTGAAATGCGTAGATATCTGAAGGAACACCAGTGGCGAAGGCGACTCCCTGGACTCAAACTGACGCTGAGGTACGAAAGCGTGGGTAGCAAACAGGATTAGATACCCTGGTAGTCCACGCTGTAAACGATGTCAACTAGCCGTTGGTCCTATATACAGGATTAGTGGCGCAGCTAACGCATTAAGTTGACCGCCTGGGGAGTACGGCCGCAAGGTTA
ZOTU5956	TACGGAGGGTGCGAGCGTTAATCGGAATTACTGGGCGTAAAGCGCGCGTAGGCGGTTCGTTAAGTCCGCTGTGAAAGCCCTGGGCTTAACCTGGGAACGGCAGAGGATACTGGCGAGCTAGAGTATGGTAGAGGAGAGTGGAATTTCCGGTGTAGCAGTGAAATGCATAGAGATCGGAAGGAACACCAGTGGCGAAGGCGACTCTCTGGACCAATACTGACGCTGAGGTGCGAAAGCGTGGGGAGCAAACAGGATTAGATACCCTGGTAGTCCACGCCGTAAACGATGAGAACTAGCCGTTGGGCCCTTTGAGGGTTTAGTGGCGCAGCTAACGCGATAAGTTCTCCGCCTGGGGAGTACGGCCGCAAGGTTA
ZOTU36051	TACGGAGGGTGCGAGCGTTAATCGGAATTACTGGGCGTAAAGCGCGCGTAGGCGGTTCGTTGTGTCCGCTGTGAAAGCCCTGGGCTTAACCTGGGAACTGCAGTGGAAACTGGCGGGCTAGAGTATGGTAGAGGAGAGTGGAATTTCCGGTGTAGCAGTGAAATGCGTAGAGATCGGAAGGAACACCAGTGGCGAAGGCGGCTCTCTGGACCAATACTGACGCTGAGGTGCGAAAGCGTGGGGAGCAAACAGGATTAGATACCCTGGTAGTCCACGCCGTAAACGATGAGAACTAGCCGTTGGACTTCTTTGGAGGTTGAGTGGCGCAGCTAACGCGATAAGTTCTCCGCCTGGGGAGTACGGCCGCAAGGTTA
ZOTU38247	TACGGAGGGTGCGAGCGTTAATCGGAATTACTGGGCGTAAAGCGCGCGTAGGCGGTTGGCTAAGTCCGCTGTGAAAGCCCTGGGCTTAACCTGGGAACGGCAGTGGATACTGGCCAGCTAGAGTATGGTAGAGGAGAGTGGAATTTCCGGTGTAGCAGTGAAATGCGTAGAGATCGGAAGGAACACCAGTGGCGAAGGCGGCTCTCTGGACCAATACTGACGCTGAGGTGCGAAAGCGTGGGGAGCAAACAGGATTAGATACCCTGGTAGTCCACGCCGTAAACGATGAGAACTAGCCGTTGGGTTCCATTTGGAATTTAGTGGCGCAGCTAACGCGATAAGTTCTCCGCCTGGGGAGTACGGCCGCAAGGTTA
ZOTU9	GACGTAGGGGGCGAGCGTTGTTCGGATTTACTGGGCGTAAAGCGCGCGTAGGCGGCCAGATAAGTCGGGTGTGAAAGCCCTCGGCTCAACCGAGGTTCCGCATCCGATACTGCTTGGCTGGAGTCTAGGAGAGGAGAGCGGAATTCCCAGTGTAGCGGTGAAATGCGTAGATATTGGGAGGAACACCCGTGGCGAAGGCGGCTCTCTGGACTAGTACTGACGCTGAGGCGCGAAAGCTAGGGGAGCGAACGGGATTAGATACCCCGGTAGTCCTAGCCGTAAACGATGGGCACTAGGTGTGGGAGGTATTGACCCCTTCCGCGCCGAAGCTAACGCATTAAGTGCCCCGCCTGGGGAGTACGGCCGCAAGGCTA
ZOTU7279	TACGTAGGGGGCGAGCGTTGTTCGGATTTACTGGGCGTAAAGCGCGCGTAGGCGGCCTGATAAGTCGGATGTGAAACCCCTCGGCTTAACCGAGGATCCGCAGCCGAAACTGCCAGGCTTGAGTCTAGGAGAGGAGAGCGGAATTCCCAGTGTAGCGGTGAAATGCGTAGATATTGGGAGGAACACCAGTGGCGAAGGCGGCTCTCTGGACTAGTACTGACGCTGAGGCGCGAAAGCTAGGGGAGCGAACGGGATTAGATACCCCGGTAGTCCTAGCCGTAAACGATGGGCACTAGGTGTGGGAGGTATCGACCCCTCCTGTGCCGCAGCTAACGCATTAAGTGCCCCGCCTGGGGAGTACGGCCGCAAGGTTG
ZOTU6490	TACGAAGGGGGCTAGCGTTGCTCGGAATCACTGGGCGTAAAGGGCGCGTAGGCGGCCGATTAAGTCGGGGGTGAAAGCCTGTGGCTCAACCACAGAATTGCCTTCGATACTGGTTGGCTTGAGACCGGAAGAGGACAGCGGAACTGCGAGTGTAGAGGTGAAATTCGTAGATATTCGCAAGAACACCAGTGGCGAAGGCGGCTGTCTGGTCCGGTTCTGACGCTGAGGCGCGAAAGCGTGGGGAGCAAACAGGATTAGATACCCTGGTAGTCCACGCCGTAAACGATGAATGCCAGCCGTTGGCCTGCTTGCAGGTCAGTGGCGCCGCTAACGCATTAAGCATTCCGCCTGGGGAGTACGGTCGCAAGATTA
ZOTU50797	TACGAAGGGGGCTAGCGTTGCTCGGAATCACTGGGCGTAAAGGGCGCGTAGGCGGCTTATCAAGTCGGGGGTGAAAGCCCGTGGCTCAACCACGGAATGGCCTTCGATACTGGTAGGCTTGAGACCGGAAGAGGACAGCGGAACTGCGAGTGTAGAGGTGAAATTCGTAGATATTCGCAAGAACACCAGTGGCGAAGGCGGCTGTCTGGTCCGGTTCTGACGCTGAGGCGCGAAAGCGTGGGGAGCAAACAGGATTAGATACCCTGGTAGTCCACGCCGTAAACGATGAATGCTAGCCGTTGGGGTGCATGCACCTCAGTGGCGCCGCTAACGCATTAAGCATTCCGCCTGGGGAGTACGGTCGCAAGATTA
ZOTU5255	TACGAAGGGGGCTAGCGTTGCTCGGAATCACTGGGCGTAAAGGGCGCGTAGGCGGCGTTTTAAGTCGGGGGTGAAAGCCTGTGGCTCAACCACAGAATGGCCTTCGATACTGGGACGCTTGAGTATGGTAGAGGTTGGTGGAACTGCGAGTGTAGAGGTGAAATTCGTAGATATTCGCAAGAACACCGGTGGCGAAGGCGGCCAACTGGACCATTACTGACGCTGAGGCGCGAAAGCGTGGGGAGCAAACAGGATTAGATACCCTGGTAGTCCACGCCGTAAACGATGAATGCCAGCTGTTGGGGTGCTTGCACCTCAGTAGCGCAGCTAACGCTTTGAGCATTCCGCCTGGGGAGTACGGTCGCAAGATTA
ZOTU9118	TACGAAGGGGGCTAGCGTTGCTCGGAATCACTGGGCGTAAAGGGCGCGTAGGCGGCGTTTTAAGTCGGGGGTGAAAGCCTGTGGCTCAACCACAGAATGGCCTTCGATACTGGGACGCTTGAGTATGGTAGAGGTTGGTGGAACTGCGAGTGTAGAGGTGAAATTCGTAGATATTCGCAAGAACACCGGTGGCGAAGGCGGCCAACTGGACCATTACTGACGCTGAGGCGCGAAAGCGTGGGGAGCAAACAGGATTAGATACCCTGGTAGTCCACGCCGTAAACGATGAATGCCAGCTGTTGGGGTGCTTGCACCGCAGTAGCGCAGCTAACGCTTTGAGCATTCCGCCTGGGGAGTACGGTCGCAAGATTA
ZOTU15224	TACGAAGGGGGCTAGCGTTGCTCGGAATCACTGGGCGTAAAGGGCGCGTAGGCGGCCATTCAAGTCGGGGGTGAAAGCCTGTGGCTCAACCACAGAATTGCCTTCGATACTGTTTGGCTTGAGTATGGTAGAGGTCGGTGGAACTGCGAGTGTAGAGGTGAAATTCGTAGATATTCGCAAGAACACCAGTGGCGAAGGCGGCCGACTGGACCATTACTGACGCTGAGGCGCGAAAGCGTGGGGAGCAAACAGGATTAGATACCCTGGTAGTCCACGCCGTAAACGATGAATGCTAGCTGTTGGGGTGCTTGCACCTCAGTAGCGCAGCTAACGCTTTAAGCATTCCGCCTGGGGAGTACGGTCGCAAGATTA
ZOTU7769	TACGAAGGGGGCTAGCGTTGCTCGGAATCACTGGGCGTAAAGGGCGCGTAGGCGGCCATTCAAGTCGGGGGTGAAAGCCTGTGGCTCAACCACAGAATTGCCTTCGATACTGTTTGGCTTGAGTTTGGTAGAGGTTGGTGGAACTGCGAGTGTAGAGGTGAAATTCGTAGATATTCGCAAGAACACCAGTGGCGAAGGCGGCCAACTGGACCAACACTGACGCTGAGGCGCGAAAGCGTGGGGAGCAAACAGGATTAGATACCCTGGTAGTCCACGCCGTAAACGATGAATGCTAGCTGTTGGGGTGCTTGCACCTCAGTAGCGCAGCTAACGCTTTAAGCATTCCGCCTGGGGAGTACGGTCGCAAGATTA
ZOTU19475	TACGAAGGGGGCTAGCGTTGCTCGGAATCACTGGGCGTAAAGGGCGCGTAGGCGGCCATTCAAGTCGGGGGTGAAAGCCTGTGGCTCAACCACAGAATTGCCTTCGATACTGTTTGGCTTGAGTTTGGTAGAGGTTGGTGGAACTGCGAGTGTAGAGGTGAAATTCGTAGATATTCGCAAGAACACCAGTGGCGAAGGCGGCCAACTGGACCAATACTGACGCTGAGGCGCGAAAGCGTGGGGAGCAAACAGGATTAGATACCCTGGTAGTCCACGCCGTAAACGATGAATGCTAGCTGTTGGGGTGCTTGCACCTCAGTAGCGCAGCTAACGCTTTAAGCATTCCGCCTGGGGAGTACGGTCGCAAGATTA
ZOTU13736	TACGAAGGGGGCTAGCGTTGTTCGGATTTACTGGGCGTAAAGCGCACGTAGGCGGATTTTTAAGTCAGGGGTGAAATCCCAAGGCTCAACCTTGGAACTGCCTTTGATACTGGAAGTCTCGAGTCCGGGAGAGGTGAGTGGAACTGCGAGTGTAGAGGTGAAATTCGTAGATATTCGCAAGAACACCAGTGGCGAAGGCGGCTCACTGGCCCGGTACTGACGCTGAGGTGCGAAAGCGTGGGGAGCAAACAGGATTAGATACCCTGGTAGTCCACGCCGTAAACTATGGATGCTAGCCGTTGGGCAGCTTGCTGTTCAGTGGCGCAGCTAACGCTTTAAGCATCCCGCCTGGGGAGTACGGTCGCAAGATTA
